# Supplementary material for: Mill dams impact microbiome structure and depth distribution in riparian sediments
Source: Front Microbiol. 2023 Jun 29;14:1161043. doi: 10.3389/fmicb.2023.1161043 (PMC10339028; doi:10.3389/fmicb.2023.1161043)
Supplement: Supplementary file 1 [file Table_1.xlsx]

## Sheet: Table S1
Table S1. Isotope, soil chemistry and measurements of DEA, nitrification and mineralization for the soil samples. mbs, meter below surface; OM, organic matter; est CEC, Estimated cation exchange capacity; BaseSat, based saturation; PSat, saturation percentage; DEA, denitrification enzyme assay.
Sample ID	Depth (mbs)	d13C	%C	d15N	%N	C:N ratio	A-E_Buffer	OM	M3-P mg/kg	M3-K mg/kg	M3-Ca mg/kg	M3-Mg mg/kg	M3-Mn mg/kg	M3-Zn mg/kg	M3-Cu mg/kg	M3-Fe mg/kg	M3-B mg/kg	M3-S mg/kg	M3-Na mg/kg	M3-Al mg/kg	EstCEC	BaseSat	PSat	NH4-N mg/kg	NO3-N mg/kg	amended DEA ug/kg/hr	unamended DEA ug/kg/hr	nitrification ug N/kg/day	mineralizationug N/kg/day
																															C:N ratio
KMW1B_1	0.3048	-26.23	2.843	5.87	0.218436	13.0153	7.82	4.3	17.4226	42.4076	2157.2	352.945	117.728	10.5376	7.75012	315.817	1.14543	9.77309	14.5835	487.433	15.2759	90.5734	10.1699	8.92	7.13	32.13	31.36	6.11577	8.82433		13.0153
KMW1B_3	0.9144	-22.52	0.926	6.4	0.076579	12.0921	7.93	2.4	14.1314	31.6938	1776.5	441.889	226.032	3.60183	3.14971	232.133	0.47793	12.8747	50.6277	655.777	13.2062	95.7596	8.34051	6.88	1.94	0	0	3.5241	5.71406		12.0921
KMW1B_6	1.6764	-25.11	0.547	6.52	0.062034	8.81775	7.92	2	20.3837	41.8834	1465.41	270.319	116.432	3.6134	2.88805	323.717	0.35155	8.4906	32.7929	587.809	10.3271	93.8027	10.2046	5.88	2.15	0	26.91	38.5769	-29.821		8.81775
KMW1B_7	1.9812	-26.55	3.61	5.37	0.26632	13.5551	7.75	5.9	17.5748	45.2173	1300.43	250.887	95.8672	15.6257	0.76273	711.554	0.42453	28.3928	18.0795	536.834	10.7088	81.3238	8.66314	47	2.37	74.56	59.63	79.975	-19.8088		13.5551
KMW1B_8	2.4384	-25.53	2.743	5.56	0.209776	13.0759	7.78	4.2	22.0195	55.4221	996.489	226.841	71.6112	4.74014	0.80189	765.083	0.35333	10.3267	17.9958	714.637	8.77489	79.9428	8.73583	104.5	2.62	0	32.77	10.9146	173.478		13.0759
KMW1B_10	2.8956	-23.77	0.904	5.04	0.083	10.8916	7.74	2.8	6.73819	53.813	1152.25	206.258	34.2356	2.64152	0.61499	1000.87	0.29548	10.0232	20.9684	563.431	9.69805	78.5524	5.85864	125.7	2.33	0	0	8.89263	81.5838		10.8916
																															#DIV/0!
KMW3B_0	0	-26.24	3.795	6.78	0.340761	11.1368	7.83	6.5	117.442	125.369	2574.43	311.782	70.1284	16.4116	7.46176	413.567	1.04041	10.405	10.8322	449.364	17.1518	92.0708	42.0458	8.02	7	198.33	205.52	30.9855	32.811		11.1368
KMW3B_1	0.3048	-22.94	2	6.96	0.184	10.8696	7.85	5.7	110.291	64.7208	2581.74	318.708	55.6713	15.6097	8.39626	421.117	1.00926	12.1209	16.2185	477.966	16.9306	92.9122	38.0936	7.84	6.82	0	88	44.2502	45.5937		10.8696
KMW3B_2	0.6096	-24.8	1.739	7.12	0.189432	9.18008	7.84	3.7	110.435	65.0127	2777.89	305.054	53.3502	14.9627	10.8108	434.866	1.03329	17.7012	28.4702	564.889	17.8783	92.8405	34.079	7.68	11.83	0	11.36	51.0776	54.8573		9.18008
KMW3B_4	1.2192	-25.77	1.623	6.16	0.171181	9.48119	7.84	3.3	76.3976	77.7504	2066.72	319.22	68.9358	11.7916	12.0889	398.786	0.65771	23.9784	48.5664	621.765	14.4731	91.156	23.9795	6.42	8.31	0	0	34.5069	38.8936		9.48119
KMW3B_5	1.524	-26.4	1.835	6.07	0.190349	9.64019	7.79	3.1	71.6512	87.1506	2041.44	330.904	67.3739	12.5801	13.7327	437.856	0.55091	25.9586	44.864	716.825	14.8682	88.7007	20.5314	6.1	6.09	0	5.3	23.1023	28.964		9.64019
KMW3B_6	1.8288	-23.53	2.533	5.8	0.228134	11.1031	7.71	3.4	26.5318	87.3802	1879.46	356.334	41.3191	7.96906	6.1232	542.846	0.49039	29.7438	46.3574	668.415	14.9108	84.4408	10.4365	6.45	4.22	5.51	0	24.0129	26.518		11.1031
KMW3B_7	2.1336	-25.58	2.292	5.75	0.214397	10.6904	7.71	4.5	23.4907	87.8546	1658.52	255.859	118.624	3.94092	0.8099	752.238	0.5696	33.5842	41.1794	739.916	12.97	82.1126	8.93957	88.3	1.97	13.8	32.58	40.5542	30.7168		10.6904
KMW3B_9	2.7432	-25.61	2.751	7.52	0.284573	9.66712	7.66	4	9.35301	59.6692	1126.63	200.22	49.7919	2.25615	0.83749	937.651	0.41652	13.0812	21.1508	743.47	10.1747	73.2669	6.14513	176.6	2.34	0	0	15.8448	37.184		9.66712
																															#DIV/0!
RMT1W1_0	0	-25.94	2.86	6.43	0.244	11.7213	7.64	5.35196	100.203	41.7357	2371.3	345.737	94.7343	18.3536	11.9901	405.635	1.00303	28.0172	38.7497	547.387	17.7247	83.7515	32.4816	8.91	37.3	0	9.48089	0.694729	0.709917		11.7213
RMT1W1_2	0.6096	-24.17	1.369	6.39	0.126	10.8651	7.77	2.91716	49.5739	68.0592	1838.52	233.144	159.826	17.9914	47.518	299.974	0.80812	13.293	46.1848	630.448	13.15	86.0076	17.7844	5.47	5.97	1.33546	0	0.222309	0.230287		10.8651
RMT1W1_4	1.2192	-24.6	3.496	5.08	0.216	16.1852	7.71	4.48282	30.7575	78.1295	1362.78	197.776	117.519	11.5896	7.88629	543.511	0.56782	75.1774	44.5489	773.32	10.9824	78.8752	10.682	78.33	0.9	0	0	2.42897	-3.09674		16.1852
RMT1W1_6	1.8288	-22.08	1.637	5.37	0.16	10.2312	7.72	3.42439	16.0209	70.7292	1223.09	185.041	160.872	8.70776	2.5098	565.79	0.56782	50.3108	28.0626	849.679	10.0788	77.7752	7.48262	152.43	0.72	0	0	1.20073	1.68737		10.2312
RMT1W1_8	2.4384	-23.58	1.537	5.42	0.151	10.1788	7.62	3.2461	10.696	76.9521	1298.19	187.513	198.345	5.09792	2.492	587.525	0.51976	40.0678	30.5501	786.848	11.2909	73.0756	6.59575	159.83	0.46	0	0	3.63601	-0.444987		10.1788
RMT1W1_10	3.048	-18.06	2.128	5.62	0.185	11.5027	7.67	3.68162	27.9229	105.462	1498.54	218.533	76.9102	4.39927	2.69492	602.861	1.15522	47.4539	16.7979	802.21	12.2242	78.4036	9.82013	233.99	0.73	7.12892	4.69628	4.52722	-1.46462		11.5027
																															#DIV/0!
CMT1W1_0	0	-26.15	2.335	3.94	0.141	16.5603	7.54	4.57225	14.9573	59.7991	764.777	181.932	22.274	17.9291	4.81312	402.53	0.44411	18.8422	287.343	646.047	9.17332	59.8836	8.21467	19.11	5.56	59.8	0	0.294383	0.311381		16.5603
CMT1W1_2	0.6096	-23.86	0.7	5.97	0.052	13.4615	7.71	3.9369	9.52122	69.0409	385.608	92.4443	48.6323	5.34534	1.99716	357.404	0.31595	16.3422	379.761	821.782	5.19544	55.3454	6.50958	14.64	1.34	0	3.86	0.243518	0.280323		13.4615
CMT1W1_3	0.9144	-23.46	0.713	6.09	0.054	13.2037	7.79	2.55858	10.4495	80.8574	414.452	101.339	67.7023	2.60325	1.4952	441.696	0.31417	13.3482	494.788	849	4.80408	65.0297	6.56381	32.63	2.05	5.59	0	-0.00663308	-0.0684533		13.2037
CMT1W1_5	1.524	-23.12	1.059	4.92	0.073	14.5068	7.72	1.13102	6.58511	72.357	338.204	89.1709	56.2792	3.46833	1.16946	592.678	0.30349	19.8755	430.258	787.295	4.85964	53.906	5.79593	54.55	0.85	0	0	0.191457	0.152851		14.5068
																															#DIV/0!
CMT2W1_0	0	-25.85	2.099	5.29	0.146	14.3767	7.49	4.1289	17.2642	45.3072	959.738	189.533	64.5108	24.2872	5.16022	324.149	0.81435	12.9949	442.289	599.9	10.5743	61.4159	9.25703	20.19	10.01	63.03	0	0.331308	0.291388		14.3767
CMT2W1_3	0.9144	-23.42	0.774	6.44	0.065	11.9077	7.52	2.12779	5.93363	56.0682	435.353	109.534	175.14	2.5988	1.31453	443.976	0.32218	11.7044	437.545	805.883	7.07332	45.7115	5.7299	39.69	0.63	0	0	-0.000255983	1.47984		11.9077
CMT2W1_6	1.8288	-24.52	1.155	5.54	0.09	12.8333	7.63	2.95239	5.56517	52.9096	385.318	115.675	107.398	3.30279	1.09025	516.662	0.16287	31.336	465.415	789.298	5.98622	50.5531	5.63483	61.85	0.78	0	0	-0.000274622	0.947721		12.8333
CMT2W1_9	2.7432	-23.08	1.868	4.35	0.103	18.1359	7.55	4.32375	10.5572	59.015	361.641	115.871	70.6393	2.74476	0.98523	550	0.31595	16.2016	275.938	840.346	6.52512	44.8286	6.50346	151.18	0.77	0	0.78	-0.00234235	-18.0413		18.1359
CMT2W1_12	3.6576	-22.23	1.358	4.93	0.09	15.0889	7.37	2.62726	11.1739	57.1567	376.118	123.167	65.2058	2.25259	1.09381	582.368	0.23763	12.6184	182.699	832.963	8.09354	37.7281	6.60359	153.62	0.77	0	0	-0.00521701	-13.2188		15.0889
A-E_Buffer	Adams-Evans Buffer test value
OM	Organic matter
M3-minerals	Mineral concentrations through M3-extraction
Est CEC	Estimated cation exchange capacity
BaseSat	Base saturation
PSat	Saturation percentage
amended DEA	Amended denitrification enzyme activity
unamended DEA	Unamended denitrification enzyme activity
